# Supplementary material for: Toll-like Receptor 8 (TLR8) Is Expressed in Mouse Hippocampal Neurons and Modulates Neuronal Excitability
Source: Int J Mol Sci. 2026 Jul 13;27(14):6232. doi: 10.3390/ijms27146232 (PMC13411007; doi:10.3390/ijms27146232)
Supplement: Supplementary file 1 [file ijms-27-06232-s001.zip]

Archive with 1 entries (1 files):
- ijms-4262426-supplementary.pdf
